# Supplementary material for: Inhibition of AKT enhances chemotherapy efficacy and synergistically interacts with targeting of the Inhibitor of apoptosis proteins in oesophageal adenocarcinoma
Source: Sci Rep. 2024 Dec 30;14:32121. doi: 10.1038/s41598-024-83912-4 (PMC11686190; doi:10.1038/s41598-024-83912-4)
Supplement: Supplementary file 1 — Supplementary Information 1. [file 41598_2024_83912_MOESM1_ESM.xlsx]

## Sheet: Fig 3A
FLO1											OE33											OE19
LS vinc 23 03 18_1											LS vinc 23 03 18_1											LS vinc 23 03 18_1
	Band No.	Band Label	Mol. Wt. (KDa)	Relative Front	Volume (Int)	Abs. Quant.	Relative to Vinculin	Relative to control				Band No.	Band Label	Mol. Wt. (KDa)	Relative Front	Volume (Int)	Abs. Quant.	Relative to Vinculin	Relative to control				Band No.	Band Label	Mol. Wt. (KDa)	Relative Front	Volume (Int)	Abs. Quant.	Relative to Vinculin	Relative to control
Lane 1	1		N/A	0.730769	8231619	N/A	N/A				Lane 1	1		N/A	0.555556	3737217	N/A	N/A	100			Lane 1	1		N/A	0.290323	1929432	N/A	N/A	100
Lane 2	1		N/A	0.653846	7667187	N/A	N/A				Lane 2	1		N/A	0.611111	2948946	N/A	N/A	100			Lane 2	1		N/A	0.354839	1868232	N/A	N/A	100
Lane 3	1		N/A	0.615385	6416190	N/A	N/A				Lane 3	1		N/A	0.583333	3096951	N/A	N/A	100			Lane 3	1		N/A	0.354839	2012698	N/A	N/A	100
Lane 4	1		N/A	0.615385	8114073	N/A	N/A				Lane 4	1		N/A	0.5	3454308	N/A	N/A	100			Lane 4	1		N/A	0.451613	1756848	N/A	N/A	100
Lane 5	1		N/A	0.615385	7779189	N/A	N/A				Lane 5	1		N/A	0.472222	3428238	N/A	N/A	100			Lane 5	1		N/A	0.548387	2104634	N/A	N/A	100
Lane 6	1		N/A	0.615385	3805230	N/A	N/A				Lane 6	1		N/A	0.5	2854269	N/A	N/A	100			Lane 6	1		N/A	0.677419	1400018	N/A	N/A	100
LS cIAP1 26 02 18_09											LS cIAP1 26 02 18_09											LS cIAP1 26 02 18_09
	Band No.	Band Label	Mol. Wt. (KDa)	Relative Front	Volume (Int)	Abs. Quant.	Relative to Vinculin	Relative to control				Band No.	Band Label	Mol. Wt. (KDa)	Relative Front	Volume (Int)	Abs. Quant.	Rel. Quant.					Band No.	Band Label	Mol. Wt. (KDa)	Relative Front	Volume (Int)	Abs. Quant.	Relative to Vinculin	Relative to control
Lane 1	1		N/A	0.489362	3233720	N/A	0.392841	1			Lane 1	1		N/A	0.46875	811548	N/A	0.217153	1			Lane 1	1		N/A	0.419355	353818	N/A	N/A	100
Lane 2								0			Lane 2	1		N/A	0.71875	86652	N/A	0.0293841	0.135315			Lane 2
Lane 3								0			Lane 3	1		N/A	0.69697	107676	N/A	0.0347684	0.16011			Lane 3
Lane 4								0			Lane 4	1		N/A	0.606061	130716	N/A	0.0378414	0.174262			Lane 4
Lane 5								0			Lane 5	1		N/A	0.588235	71712	N/A	0.020918	0.0963285			Lane 5
Lane 6								0			Lane 6	1		N/A	0.542857	22068	N/A	0.00773158	0.0356043			Lane 6
LS xiap 27 02 18_10											LS xiap 27 02 18_10											LS xiap 27 02 18_10
	Band No.	Band Label	Mol. Wt. (KDa)	Relative Front	Volume (Int)	Abs. Quant.	Relative to Vinculin	Relative to control				Band No.	Band Label	Mol. Wt. (KDa)	Relative Front	Volume (Int)	Abs. Quant.	Relative to Vinculin	Relative to control				Band No.	Band Label	Mol. Wt. (KDa)	Relative Front	Volume (Int)	Abs. Quant.	Relative to Vinculin	Relative to control
Lane 1	1		N/A	0.526316	153054	N/A	0.0185934	1			Lane 1	1		N/A	0.592593	757449	N/A	0.202677	1			Lane 1	1		N/A	0.628571	713448	N/A	0.369771	1
Lane 2	1		N/A	0.526316	134310	N/A	0.0175175	0.942134			Lane 2	1		N/A	0.62963	296208	N/A	0.100445	0.495593			Lane 2	1		N/A	0.6	316512	N/A	0.169418	0.45817
Lane 3	1		N/A	0.473684	58575	N/A	0.00912925	0.490993			Lane 3	1		N/A	0.666667	258357	N/A	0.083423	0.411605			Lane 3	1		N/A	0.571429	416628	N/A	0.207	0.559805
Lane 4	1		N/A	0.368421	65604	N/A	0.00808521	0.434843			Lane 4	1		N/A	0.555556	321321	N/A	0.0930204	0.458958			Lane 4	1		N/A	0.6	208800	N/A	0.118849	0.321413
Lane 5	1		N/A	0.526316	36696	N/A	0.0047172	0.253703			Lane 5	1		N/A	0.62963	191103	N/A	0.0557438	0.275037			Lane 5	1		N/A	0.628571	93564	N/A	0.0444562	0.120226
Lane 6							0	0			Lane 6	1		N/A	0.518519	73227	N/A	0.0256553	0.126582			Lane 6							0	0
ls oe33 flo survivin_03											ls oe33 flo survivin_10
	Band No.	Band Label	Mol. Wt. (KDa)	Relative Front	Volume (Int)	Abs. Quant.	Relative to Vinculin	Relative to control				Band No.	Band Label	Mol. Wt. (KDa)	Relative Front	Volume (Int)	Abs. Quant.	Relative to Vinculin	Relative to control				Band No.	Band Label	Mol. Wt. (KDa)	Relative Front	Volume (Int)	Abs. Quant.	Relative to Vinculin	Relative to control
Lane 1	1		N/A	0.590909	10631894	N/A	1.29159	1			Lane 1	1		N/A	0.5	1869350	N/A	0.500198	1			Lane 1					1570.13		0.00081378	1
Lane 2	1		N/A	0.613636	9237982	N/A	1.20487	0.932858			Lane 2	1		N/A	0.529412	1184550	N/A	0.401686	0.803053			Lane 2					1882.6		0.00100769	1.23828
Lane 3	1		N/A	0.613636	5507164	N/A	0.858323	0.664547			Lane 3	1		N/A	0.617647	746600	N/A	0.241076	0.48196			Lane 3					2038.2		0.00101267	1.24441
Lane 4	1		N/A	0.590909	7219160	N/A	0.889709	0.688846			Lane 4	1		N/A	0.676471	728400	N/A	0.210867	0.421567			Lane 4					1566.72		0.000891778	1.09585
Lane 5	1		N/A	0.545455	6282666	N/A	0.807625	0.625294			Lane 5	1		N/A	0.735294	537625	N/A	0.156823	0.313521			Lane 5					2029.13		0.000964127	1.18475
Lane 6	1		N/A	0.477273	9388262	N/A	2.4672	1.9102			Lane 6	1		N/A	0.735294	523175	N/A	0.183296	0.366446			Lane 6					750		0.000535707	0.658295
LS cIAP2 09 02 18_10											LS cIAP2 09 02 18_10
	Band No.	Band Label	Mol. Wt. (KDa)	Relative Front	Volume (Int)	Abs. Quant.	Relative to Vinculin	Relative to control				Band No.	Band Label	Mol. Wt. (KDa)	Relative Front	Volume (Int)	Abs. Quant.	Relative to Vinculin	Relative to control				Band No.	Band Label	Mol. Wt. (KDa)	Relative Front	Volume (Int)	Abs. Quant.	Relative to Vinculin	Relative to control
Lane 1	1		N/A	0.545455	845320	N/A	0.102692	1			Lane 1	1		N/A	0.548387	259920	N/A	0.0695491	1			Lane 1							0
Lane 2							0	0			Lane 2	1		N/A	0.451613	162000	N/A	0.0549349	0.789872			Lane 2							0
Lane 3	1		N/A	0.575758	163625	N/A	0.0255019	0.248334			Lane 3	1		N/A	0.483871	153216	N/A	0.0494732	0.711342			Lane 3							0
Lane 4							0	0			Lane 4											Lane 4							0
Lane 5	1		N/A	0.666667	104615	N/A	0.0134481	0.130956			Lane 5											Lane 5							0
Lane 6							0	0			Lane 6											Lane 6							0
LS parp bv6 26 02 18_10											LS parp bv6 26 02 18_10											LS parp bv6 26 02 18_10
	Band No.	Band Label	Mol. Wt. (KDa)	Relative Front	Volume (Int)	Abs. Quant.	Relative to Vinculin	Relative to control				Band No.	Band Label	Mol. Wt. (KDa)	Relative Front	Volume (Int)	Abs. Quant.	Relative to Vinculin	Relative to control				Band No.	Band Label	Mol. Wt. (KDa)	Relative Front	Volume (Int)	Abs. Quant.	Relative to Vinculin	Relative to control	Lane %
Lane 1					0		0				Lane 1	1		N/A	0.413793	107660	N/A	0.0288075	1			Lane 1	1		N/A	0.1	303372	N/A	0.157234	1	85.5533
Lane 2	1		N/A	0.375	1339872	N/A	0.174754				Lane 2	1		N/A	0.482759	102060	N/A	0.034609	1.20139			Lane 2	1		N/A	0.125	1116612	N/A	0.597684	3.80124	94.3914
Lane 3	1		N/A	0.34375	2252976	N/A	0.351139				Lane 3	1		N/A	0.448276	194600	N/A	0.062836	2.18123			Lane 3	1		N/A	0.125	1000872	N/A	0.497279	3.16267	92.6178
Lane 4	1		N/A	0.40625	2941782	N/A	0.362553				Lane 4	1		N/A	0.37931	452690	N/A	0.131051	4.54919			Lane 4	1		N/A	0.175	1145232	N/A	0.651867	4.14585	92.1793
Lane 5	1		N/A	0.46875	2587128	N/A	0.33257				Lane 5	1		N/A	0.310345	234010	N/A	0.0682596	2.3695			Lane 5	1		N/A	0.25	907632	N/A	0.431254	2.74276	98.7467
Lane 6	1		N/A	0.4375	1913010	N/A	0.502732				Lane 6							0	0			Lane 6	1		N/A	0.375	784188	N/A	0.560127	3.56238	95.552

## Sheet: Fig 1H
FLO-1
cleaved parp flo1 akt kd 5fu_34
	Band No.	Band Label	Mol. Wt. (KDa)	Relative Front	Volume (Int)	Abs. Quant.	Relative to Vinculin	Relative to control
Lane 1	1		N/A	0.166667	180200	N/A	0.0152444	1
Lane 2	1		N/A	0.333333	603466	N/A	0.0587897	3.85648
Lane 3	1		N/A	0.357143	278222	N/A	0.043512	2.8543
Lane 4	1		N/A	0.428571	582590	N/A	0.117991	7.73996
Lane 5	1		N/A	0.533333	565828	N/A	0.103293	6.77584
Lane 6	1		N/A	0.470588	1438982	N/A	0.276326	18.1264
Lane 7	1		N/A	0.45	1091366	N/A	0.197726	12.9704
Lane 8	1		N/A	0.458333	1175754	N/A	0.180284	11.8262
vinculin flo1 akt kd 10 mar 17_09
	Band No.	Band Label	Mol. Wt. (KDa)	Relative Front	Volume (Int)	Abs. Quant.	Relative to Vinculin	Relative to control
Lane 1	1		N/A	0.454545	11820744	N/A
Lane 2	1		N/A	0.454545	10264824	N/A
Lane 3	1		N/A	0.454545	6394140	N/A
Lane 4	1		N/A	0.424242	4937580	N/A
Lane 5	1		N/A	0.393939	5477868	N/A
Lane 6	1		N/A	0.484848	5207544	N/A
Lane 7	1		N/A	0.515152	5519592	N/A
Lane 8	1		N/A	0.515152	6521688	N/A

## Sheet: Fig 2A
OE33											FLO-1											OE19
LS vinc 121017_4											LS vinc 121017_4											LS vinc 121017_4
	Band No.	Band Label	Mol. Wt. (KDa)	Relative Front	Volume (Int)	Abs. Quant.	Relative to Vinculin	Relative to control				Band No.	Band Label	Mol. Wt. (KDa)	Relative Front	Volume (Int)	Abs. Quant.	Relative to Vinculin	Relative to control				Band No.	Band Label	Mol. Wt. (KDa)	Relative Front	Volume (Int)	Abs. Quant.	Relative to Vinculin	Relative to control
Lane 1	1		N/A	0.655172	20493824	N/A					Lane 1	1		N/A	0.571429	10872108	N/A					Lane 1	1		N/A	0.4	7914051	N/A	N/A	100
Lane 2	1		N/A	0.517241	19155296	N/A					Lane 2	1		N/A	0.75	10503176	N/A					Lane 2	1		N/A	0.45	7973559	N/A	N/A	100
Lane 3	1		N/A	0.37931	18033824	N/A					Lane 3	1		N/A	0.5	10374012	N/A					Lane 3	1		N/A	0.65	7064793	N/A	N/A	100
LS xiap 121017_3											LS xiap mcl1 181017_10											LS xiap mcl1 181017_10
	Band No.	Band Label	Mol. Wt. (KDa)	Relative Front	Volume (Int)	Abs. Quant.	Relative to Vinculin	Relative to control				Band No.	Band Label	Mol. Wt. (KDa)	Relative Front	Volume (Int)	Abs. Quant.	Relative to Vinculin	Relative to control				Band No.	Band Label	Mol. Wt. (KDa)	Relative Front	Volume (Int)	Abs. Quant.	Relative to Vinculin	Relative to control
Lane 1	1		N/A	0.519231	408384	N/A	0.0199272	1			Lane 1	1		N/A	0.422222	120838	N/A	0.0111145	1			Lane 1	1		N/A	0.534483	393630	N/A	0.0497381	1
Lane 2	1		N/A	0.557692	99584	N/A	0.00519877	0.260889			Lane 2	1		N/A	0.555556	94922	N/A	0.00903746	0.813123			Lane 2	1		N/A	0.62069	245520	N/A	0.0307918	0.619078
Lane 3	1		N/A	0.557692	37312	N/A	0.002069	0.103828			Lane 3	1		N/A	0.622222	66123	N/A	0.00637391	0.573477			Lane 3	1		N/A	0.568966	391410	N/A	0.0554029	1.11389
LS c IAP1 191017_11											LS c IAP1 191017_11											LS c IAP1 191017_11
	Band No.	Band Label	Mol. Wt. (KDa)	Relative Front	Volume (Int)	Abs. Quant.	Relative to Vinculin	Relative to control				Band No.	Band Label	Mol. Wt. (KDa)	Relative Front	Volume (Int)	Abs. Quant.	Relative to Vinculin	Relative to control				Band No.	Band Label	Mol. Wt. (KDa)	Relative Front	Volume (Int)	Abs. Quant.	Relative to Vinculin	Relative to control
Lane 1	1		N/A	0.52459	1856400	N/A	0.0905834	1			Lane 1	1		N/A	0.366667	1482990	N/A	0.136403	1			Lane 1	1		N/A	0.52381	1082100	N/A	0.136731	1
Lane 2	1		N/A	0.672131	562800	N/A	0.0293809	0.324352			Lane 2	1		N/A	0.533333	1249590	N/A	0.118973	0.872213			Lane 2	1		N/A	0.52381	597060	N/A	0.07488	0.547643
Lane 3	1		N/A	0.704918	80760	N/A	0.00447825	0.0494379			Lane 3	1		N/A	0.633333	991980	N/A	0.0956216	0.701022			Lane 3	1		N/A	0.47619	952470	N/A	0.134819	0.986015
LS cIAP2 21117_12											LS cIAP2 21117_12											LS cIAP2 21117_12
	Band No.	Band Label	Mol. Wt. (KDa)	Relative Front	Volume (Int)	Abs. Quant.	Relative to Vinculin	Relative to control				Band No.	Band Label	Mol. Wt. (KDa)	Relative Front	Volume (Int)	Abs. Quant.	Relative to Vinculin	Relative to control				Band No.	Band Label	Mol. Wt. (KDa)	Relative Front	Volume (Int)	Abs. Quant.	Relative to Vinculin	Relative to control
Lane 1	1		N/A	0.473684	168702	N/A	0.00823185	1			Lane 1	1		N/A	0.633333	162327	N/A	0.0149306	100			Lane 1
Lane 2							0				Lane 2											Lane 2
Lane 3							0				Lane 3											Lane 3
LS survivin 031117_10											LS survivin 031117_10											LS survivin 031117_10
	Band No.	Band Label	Mol. Wt. (KDa)	Relative Front	Volume (Int)	Abs. Quant.	Relative to Vinculin	Relative to control				Band No.	Band Label	Mol. Wt. (KDa)	Relative Front	Volume (Int)	Abs. Quant.	Relative to Vinculin	Relative to control				Band No.	Band Label	Mol. Wt. (KDa)	Relative Front	Volume (Int)	Abs. Quant.	Relative to Vinculin	Relative to control
Lane 1	1		N/A	0.36	525921	N/A	0.0256624	1			Lane 1	1		N/A	0.586957	1103795	N/A	0.101525	1			Lane 1	1		N/A	0.606557	407814	N/A	0.0515304	1
Lane 2	1		N/A	0.44	372768	N/A	0.0194603	0.75832			Lane 2	1		N/A	0.608696	1478960	N/A	0.140811	1.38695			Lane 2	1		N/A	0.590164	171680	N/A	0.0215312	0.417834
Lane 3								0			Lane 3	1		N/A	0.478261	721105	N/A	0.0695107	0.684663			Lane 3	1		N/A	0.47541	402930	N/A	0.0570335	1.10679
LS parp 071117_14											LS parp 071117_14											LS parp 071117_14
	Band No.	Band Label	Mol. Wt. (KDa)	Relative Front	Volume (Int)	Abs. Quant.	Relative to Vinculin	Relative to control				Band No.	Band Label	Mol. Wt. (KDa)	Relative Front	Volume (Int)	Abs. Quant.	Relative to Vinculin	Relative to control				Band No.	Band Label	Mol. Wt. (KDa)	Relative Front	Volume (Int)	Abs. Quant.	Relative to Vinculin	Relative to control
Lane 1	1		N/A	0.28	140400	N/A	0.00685084	1			Lane 1	1		N/A	0.285714	102033	N/A	0.00938484	1			Lane 1	1		N/A	0.409091	643281	N/A	0.0812834	1
Lane 2	1		N/A	0.36	170730	N/A	0.00891294	1.301			Lane 2	1		N/A	0.380952	209601	N/A	0.019956	2.1264			Lane 2	1		N/A	0.409091	418035	N/A	0.0524277	0.644998
Lane 3	1		N/A	0.4	201120	N/A	0.0111524	1.62788			Lane 3	1		N/A	0.47619	128331	N/A	0.0123704	1.31813			Lane 3	1		N/A	0.363636	572849	N/A	0.081085	0.99756

## Sheet: Fig2B
Fig2B ImageJ generated
OE33		Par	Relative to Vinculin	Relative to Parental	Res	Relative to Vinculin	Relative to Parental
cIAP1		9682.86	0.16393	1	16775.1	0.267105	1.62939
cIAP2		8824.74	0.149402	1	27410.5	0.436449	2.92131
XIAP		12118.4	0.205163	1	49266.9	0.784463	3.82361
Survivin		8676.06	0.146885	1	15812.8	0.251782	1.71415
Vinculin		59067.2	1	1	62803.3	1	1
FLO1		Par	Relative to Vinculin	Relative to Parental	Res	Relative to Vinculin	Relative to Parental
cIAP1		46435.1	2.07066	1	67885.6	3.61135	1.74406
cIAP2		31680.1	1.4127	1	29780	1.58422	1.12142
XIAP		21261.7	0.948113	1	27388.7	1.45701	1.53675
Survivin		11914.5	0.531298	1	12745.3	0.67802	1.27616
Vinculin		22425.3	1	1	18797.9	1	1

## Sheet: Fig 1B
ImageJ values
	Control	Relative to Vinculin	Relative to NC		ALM301	Relative to Vinculin	Relative to NC
FLO1
pAkt	36991.9	1.28516	1		7420.02	0.234671	0.182601
Akt	42294.9	1.46939	1		39769.5	1.25778	0.855984
Vinc	28783.9	1	1		31618.9	1	1
	Control	Relative to Vinculin	Relative to NC		ALM301	Relative to Vinculin	Relative to NC
OE33
pAkt	17901.4	0.863219	1		261.536	0.0105643	0.0122382
Akt	23140.9	1.11587	1		21004.5	0.848438	0.760338
Vinc	20738	1	1		24756.7	1	1
	Control	Relative to Vinculin	Relative to NC		ALM301	Relative to Vinculin	Relative to NC
OE19
pAkt	29523.5	1.59989	1		1383.8	0.0612613	0.0382911
Akt	24754.8	1.34147	1		26325.7	1.16545	0.868784
Vinc	18453.5	1	1		22588.5	1	1

## Sheet: Fig 5G
Fig5G ImageJ generated
OE33		Par	Relative to Vinculin	Relative to Parental	Res	Relative to Vinculin	Relative to Parental
S473		10802.7	0.541164	1	20788.1	1.08704	2.0087
T308		5335.09	0.267263	1	22766.2	1.19047	4.45431
tAKT		26295.1	1.31726	1	26299.3	1.37522	1.044
Vinculin		19962	1	1	19123.6	1	1
